# Supplementary material for: Synergistic Regulation of Oxygen Reduction Activity on Antimonene via Transition Metal–Nonmetal Dual-Atom Doping
Source: Nanomaterials (Basel). 2026 Apr 14;16(8):465. doi: 10.3390/nano16080465 (PMC13119440; doi:10.3390/nano16080465)
Supplement: Supplementary file 1 [file nanomaterials-16-00465-s001.zip]

Archive with 1 entries (1 files):
- nanomaterials-4229521-supplementary.pdf
